# Supplementary material for: Lactiplantibacillus plantarum Lp20 Alleviates High Fat Diet-Induced Obesity in Mice via Its Bile Salt Hydrolase Activity
Source: Nutrients. 2025 Nov 14;17(22):3555. doi: 10.3390/nu17223555 (PMC12655260; doi:10.3390/nu17223555)
Supplement: Supplementary file 1 [file nutrients-17-03555-s001.zip]

Archive with 1 entries (1 files):
- nutrients-3957003-supplementary.pdf
